# Supplementary material for: Polyampholytic Hydrogels from Chitosan Macromonomers with Aryl-Mono and Di-Sulfonated Groups: An Approach to the Removal of Copper Ions and Ciprofloxacin in Aqueous Solutions
Source: Gels. 2025 Aug 8;11(8):622. doi: 10.3390/gels11080622 (PMC12386152; doi:10.3390/gels11080622)
Supplement: Supplementary file 1 [file gels-11-00622-s001.zip]

Archive with 1 entries (1 files):
- gels-3571321-supplementary.pdf
